# Supplementary material for: Examination of the Novel Sigma-1 Receptor Antagonist, SI 1/28, for Antinociceptive and Anti-allodynic Efficacy against Multiple Types of Nociception with Fewer Liabilities of Use
Source: Int J Mol Sci. 2022 Jan 6;23(2):615. doi: 10.3390/ijms23020615 (PMC8775934; doi:10.3390/ijms23020615)
Supplement: Supplementary file 1 [file ijms-23-00615-s001.zip]

Archive with 1 entries (1 files):
- ijms-1530683-supplementary.pdf
